# Supplementary material for: The PPP1R15 Family of eIF2-alpha Phosphatase Targeting Subunits (GADD34 and CReP)
Source: Int J Mol Sci. 2023 Dec 10;24(24):17321. doi: 10.3390/ijms242417321 (PMC10743859; doi:10.3390/ijms242417321)
Supplement: Supplementary file 1 [file ijms-24-17321-s001.zip]

Archive with 1 entries (1 files):
- ijms-2715297-supplementary.pdf
